# Supplementary material for: SMC5 Plays Independent Roles in Congenital Heart Disease and Neurodevelopmental Disability
Source: Int J Mol Sci. 2023 Dec 28;25(1):430. doi: 10.3390/ijms25010430 (PMC10779392; doi:10.3390/ijms25010430)
Supplement: Supplementary file 1 [file ijms-25-00430-s001.zip]

Archive with 7 entries (7 files):
- Supplemental Movie S1 Control TAM.wmv
- Supplemental Movie S2 Untreated cKO.wmv
- Supplemental Movie S3 cKO TAM fast.wmv
- Supplemental Movie S4 cKO TAM slow.wmv
- Supplemental Movie S5 cKO TAM fast and slow.wmv
- Supplemental Movie S6 cKO  TAM.wmv
- Supplementary Tables and Figures.pdf
